# Supplementary material for: Formulation of substrates with agricultural and forestry wastes for Camellia oleifera Abel seedling cultivation
Source: PLoS One. 2022 Jul 18;17(7):e0265979. doi: 10.1371/journal.pone.0265979 (PMC9292103; doi:10.1371/journal.pone.0265979)
Supplement: S1 Data — (XLSX) [file pone.0265979.s001.xlsx]

## Sheet: Table 1
Raw material/Property	TOC(%)					TN(%)					C/N					Cellulose/%					Hemicellulose/%					Lignin/%
	1	2	3	Average	SD	1	2	3	Average	SD	1	2	3	Average	SD	1	2	3	Average	SD	1	2	3	Average	SD	1	2	3	Average	SD
Camellia oleifera shells	49.7	55.43	50.28	51.8033	2.57535	0.685	0.75	0.753	0.729333	0.0313723	72.5547	73.9067	66.7729	71.0781	3.09386	18.46	18.93	18.47	18.62	0.219241	49.25	49.43	49.34	49.34	0.0734847	29.89	29.55	29.69	29.71	0.139523
Brown silk chips	45.16	49.95	45.28	46.7967	2.23028	2.51	2.68	2.85	2.68	0.138804	17.992	18.6381	15.8877	17.5059	1.17425	28.41	28.01	28.031	28.1503	0.183812	20.69	20.49	20.56	20.58	0.0828654	44.12	44.25	43.87	44.08	0.157692
Pine chips	58.07	52.44	52.08	54.1967	2.7428	0.284	0.271	0.299	0.284667	0.0114407	204.472	193.506	174.181	190.719	12.5223	48.31	48.26	48.51	48.36	0.108012	27.469	27.76	27.54	27.5897	0.123883	19.32	19.84	19.58	19.58	0.212289
Chicken mature	34.15	32.38	36.64	34.39	1.7474	2.88	2.55	2.759	2.72967	0.136309	11.8576	12.698	13.2802	12.612	0.583929			-					-					-
Sheep mature	34.34	38.77	36.29	36.4667	1.81285	2.59	2.92	2.83	2.78	0.139284	13.2587	13.2774	12.8233	13.1198	0.209782			-					-					-
Urea	20	20.22	19.78	20	0.179629	45.24	45.87	48.09	46.4	1.22237	0.442087	0.440811	0.411312	0.431403	0.0142161			-					-					-

## Sheet: Figure 1 
	Camellia oleifera shell + urea (C/N 60)				Camellia oleifera shell + sheep manure (C/N 55)				Camellia oleifera shell + palm fiber residue + chicken manure (C/N 30)				pine chips + chicken manure (C/N 40.7)				Ambient
Composting time（days）	A1-1	A1-2	A1-3	Average	A2-1	A2-2	A2-3	Average	A3-1	A3-2	A3-3	Average	A4-1	A4-2	A4-3	Average
1	26	28	27	27	26	27	28	27	25	26	30	27	26	27	28	27	27
2	36	39	39	38	35	35	38	36	45	46	50	47	38	39	43	40	28
3	46	46	43	45	42	43	47	44	55	56	57	56	48	49	56	51	29
4	41.1	41.3	41.5	41.3	42.9	42.9	45.9	43.9	62.8	63.8	67.8	64.8	51	53	58	54	29
5	49.5	50.3	49.9	49.9	42	42.5	43	42.5	46.7	48.7	53.7	49.7	53.6	54.6	61.6	56.6	28.5
6	51	47	52	50	46	46	47.5	46.5	53.5	54.5	58.5	55.5	62	64	69	65	27
7	55	54	53	54	49	50	54	51	56.3	57.3	61.3	58.3	62	63	67	64	25.5
8	49	52	52	51	49	49	52	50	51	52	56	53	57	58	65	60	25
9	56	53	53	54	53	54	55	54	58	62	63	61	58	59	63	60	25
10	53	56	56	55	54.5	55	57	55.5	60	62	67	63	59	59	62	60	23
11	56	57	61	58	56.5	57.5	58.5	57.5	63	64	68	65	58	59	66	61	22.5
12	57	60	60	59	57	58	59	58	64	66	71	67	53	58	63	58	24
13	45	49	50	48	47	48	52	49	54	56	64	58	50	51	55	52	24
14	55	54	50	53	55	57	59	57	60	63	69	64	53	54	58	55	22.5
15	59	61	57	59	56	58	60	58	62	63	67	64	51	52	56	53	24
16	53.5	54.5	55.5	54.5	56	60	61	59	65	66	73	68	47	49	54	50	23.5
17	54	55	59	56	58	60	62	60	65	67	72	68	48	50	58	52	23.5
18	59	60.5	59	59.5	59	60	61	60	66	68	70	68	50	51	58	53	24
19	58	57	62	59	60	60	60	60	67	68	72	69	50	51	55	52	24.5
20	60	59	58	59	60	60	60	60	68	69	73	70	48	49	53	50	24.5
21	57	62	61	60	60	60	60	60	66	67	71	68	47	47	50	48	26
22	58	59	63	60	60	60	60	60	65	66	70	67	44	45	49	46	26
23	58	60	62	60	60	60	60	60	65	65	68	66	43	44	48	45	26.5
24	57	57	60	58	58	59	60	59	65	66	67	66	44	44	47	45	28.5
25	58	56	57	57	57	58	59	58	64	65	66	65	45	45	45	45	22.5
26	54	55	59	56	56	57	58	57	65	65	65	65	45	45	45	45	21.5
27	54	55	56	55	54	55	56	55	65	65	65	65	45	45	45	45	20
28	56	57	55	56	57	57	60	58	65	65	65	65	45	45	45	45	18.5
29	60	59	61	60	58	59	63	60	65	65	68	66	45	45	45	45	21
30	58	59	63	60	59	59	62	60	69	69	72	70	45	45	45	45	24
31	62	65	65	64	63	64	65	64	69	69	72	70	47	48	52	49	22
32	59	59	62	60	58	60	62	60	67	67	70	68	46	47	51	48	21.5
33	50	53	53	52	55	56	60	57	64	65	69	66	48	48	51	49	22
34	51	52	53	52	52	52	55	53	63	64	68	65	45	46	50	47	20.5
35	47	52	51	50	48	49	53	50	59	59	62	60	46	46	49	47	18
36	48	49	50	49	49	49	52	50	58	59	60	59	44	45	49	46	15.5
37	52	49	49	50	50	51	55	52	54	58	59	57	43	44	48	45	18
38	48	48	51	49	48	49	53	50	63	64	68	65	44	44	47	45	18
39	49	48	47	48	47	49	51	49	63	66	69	66	42	43	47	44	19.5
40	46	47	45	46	49	50	51	50	62	63	67	64	41	42	46	43	20
41	48	50	49	49	50	50	50	50	58	59	63	60	42	42	45	43	21.5
42	44	44	47	45	48	49	50	49	57	58	62	59	41	41	44	42	20
43	42	43	44	43	47	48	49	48	54	54	57	55	40	40	43	41	21
44	41	42	43	42	47	47	47	47	46	48	53	49	37	37	40	38	21
45	39	39	42	40	47	48	49	48	46	46	49	47	37	37	40	38	17
46	38	39	43	40	45	46	47	46	45	46	50	47	36	37	38	37	15.5
47	38	39	40	39	40	42	44	42	41	43	48	44	35	36	37	36	16
48	38	39	40	39	41	42	43	42	33	34	38	35	36	36	36	36	18
49	38	39	40	39	42	42	42	42	35	38	41	38	34	35	36	35	19.5
50	34	35	36	35	31	32	36	33	33	34	38	35	33	33	36	34	18
51	34	36	35	35	32	32	35	33	40	42	47	43	32	33	34	33	19
52	33	34	38	35	29	30	34	31	46	47	54	49	32	33	34	33	20
53	32	32	35	33	31	31	34	32	40	42	47	43	31	32	33	32	19
54	38	37	39	38	36	37	41	38	52	53	57	54	32	33	34	33	20
55	35	35	38	36	41	42	46	43	46	47	54	49	32	32	32	32	18.5
56	32	33	34	33	50	53	59	54	42	43	47	44	32	32	32	32	17.5
57	32	32	35	33	46	48	53	49	41	42	43	42	32	32	32	32	17
58	35	36	37	36	41	42	49	44	35	36	40	37	30	31	32	31	17.5
59	35	35	38	36	40	41	45	42	26	29	35	30	27	27	30	28	16.5
60	31	31	34	32	34	36	41	37	22	25	28	25	23	24	28	25	15.5
61	29	30	31	30	28	29	33	30	19	20	21	20	18	19	23	20	17.5
62	21	21	24	22	23	24	28	25	17	18	19	18	17	18	19	18	17.5
63	16	17	21	18	18	19	23	20	18	18	18	18	18	18	18	18	18
64	16	17	21	18	17	17	20	18	18	18	18	18	18	18	18	18	17

## Sheet: Table 3 
Group	Moisture content MC/%					bulk density g·cm-3					Total porosity %					Aeration porosity %					Water-holding porosity %					pH					EC(ms·cm-1)					TN%					TK%					TP%
	1	2	3	平均	SD	1	2	3	平均	SD	1	2	3	平均	SD	1	2	3	平均	SD	1	2	3	平均	SD	1	2	3	平均	SD	1	2	3	平均	SD	1	2	3	平均	SD	1	2	3	平均	SD	1	2	3	平均
A1	10.96	9.69	10.15	10.2667	0.524997	0.372	0.414	0.383	0.389667	0.0177826	73.9	78.44	69.48	73.94	3.65801	5.92	6.47	5.81	6.06667	0.288714	67.98	71.97	63.67	67.8733	3.3893	6.72	7.23	7.04	6.99667	0.210449	0.111	0.148	0.131	0.13	0.0151217	1.14	1.02	1.05	1.07	0.0509902	1.71	1.87	1.91	1.83	0.0864099	0.39	0.34	0.38	0.37
A2	9.61	8.81	9.96	9.46	0.481318	0.39	0.429	0.382	0.400333	0.0205318	69.75	73.89	78.75	74.13	3.67815	8.67	9.44	9.79	9.3	0.467832	61.08	64.45	68.96	64.83	3.2282	7.64	8.09	8.26	7.99667	0.261576	0.0607	0.0631	0.1162	0.08	0.025616	1.135	1.11	1.242	1.16233	0.0572499	1.95	2.23	2.03	2.07	0.117757	0.59	0.61	0.66	0.62
A3	13.04	13.74	14.69	13.8233	0.676182	0.488	0.436	0.485	0.469667	0.0238374	70.32	62.38	64.99	65.8967	3.30428	12.64	11.22	11.62	11.8267	0.597848	57.68	51.16	53.37	54.07	2.70741	7.93	7.98	7.45	7.78667	0.238933	0.19	0.2	0.21	0.2	0.00816497	2.57	2.91	2.78	2.75333	0.140079	2.43	2.53	2.69	2.55	0.107083	0.98	0.985	1.095	1.02
A4	22.18	23.95	21.27	22.4667	1.11272	0.412	0.448	0.401	0.420333	0.0200721	88.519	83.335	78.36	83.4047	4.14769	1.929	1.755	1.73	1.80467	0.0885074	86.59	81.58	76.63	81.6	4.06618	7.26	6.73	7	6.99667	0.216384	0.098	0.039	0.043	0.06	0.0269196	0.81	0.89	0.82	0.84	0.0355903	0.52	0.58	0.52	0.54	0.0282843	0.41	0.4	0.45	0.42
Raw materials	Moisture content MC/%					bulk density g·cm-3					Total porosity %					Aeration porosity %					Water-holding porosity %					pH					EC(ms·cm-1)
	1	2	3	平均	SD	1	2	3	平均	SD	1	2	3	平均	SD	1	2	3	平均	SD	1	2	3	平均	SD	1	2	3	平均	SD	1	2	3	平均	SD
Boiler slag	2.24	2	2.01	2.08333	0.110855	0.74	0.68	0.68	0.7	0.0282843	67.536	60.401	61.363	63.1	3.16122	0.426	0.381	0.393	0.4	0.0190263	67.11	60.02	60.97	62.7	3.14237	7.967	8.029	8	7.99867	0.0253289	0.234	0.205	0.221	0.22	0.0118603
Vermiculite	1.473	1.657	1.52	1.55	0.0780555	0.12	0.14	0.13	0.13	0.00816497	89.15	95.19	100.77	95.0367	4.74508	28.14	30.12	31.83	30.03	1.50778	61.01	65.07	68.94	65.0067	3.23772	7.021	7	6.97	6.997	0.0209284	0.0476	0.0498	0.0439	0.0471	0.00243447
perlite	0.149	0.132	0.14	0.140333	0.00694422	0.15	0.16	0.17	0.16	0.00816497	59.16	64.48	57.34	60.3267	3.02938	28.97	31.53	28.03	29.51	1.47901	30.19	32.95	29.31	30.8167	1.55068	7	7.028	6.981	7.003	0.0193046	0.0236	0.021	0.022	0.0222	0.00107083
[truncated: 21 more columns]

## Sheet: Table 4
group		A					B					C					D					E
		1	2	3	Average	SD	1	2	3	Average	SD	1	2	3	Average	SD	1	2	3	Average	SD	1	2	3	Average	SD
bulk density g/cm3	before	0.382	0.423	0.425	0.41	0.0198158	0.45	0.47	0.49	0.47	0.0163299	0.389	0.4	0.44	0.409667	0.021914	0.41	0.402	0.448	0.42	0.0200666	0.385	0.41	0.435	0.41	0.0204124
	after	0.542	0.562	0.606	0.57	0.0267333	0.71	0.77	0.8	0.76	0.0374166	0.57	0.57	0.63	0.59	0.0282843	0.56	0.58	0.63	0.59	0.0294392	0.56	0.605	0.635	0.6	0.0308221
	increase%	41.8848	32.8605	42.5882	39.0244	4.42921	57.7778	63.8298	63.2653	61.7021	2.72964	46.5296	42.5	43.1818	44.0195	1.76099	36.5854	44.2786	40.625	40.4762	3.14207	45.4545	47.561	45.977	46.3415	0.895604
total porosity %	before	78.17	73.87	69.45	73.83	3.56004	63.99	67.57	71.93	67.83	3.2467	70.1	67.61	62.39	66.7	3.21269	72.158	68.19	64.162	68.17	3.26438	79.09	74.19	70.46	74.58	3.53396
	after	61.225	58	54.985	58.07	2.54795	55.61	58.97	61.85	58.81	2.54998	64.75	61.04	58.41	61.4	2.60078	64.565	63.27	59.725	62.52	2.04585	62.25	58.17	58.35	59.59	1.88234
	decrease	21.6771	21.4837	20.8279	21.3463	0.3634	13.0958	12.7275	14.0136	13.298	0.540784	7.63195	9.7175	6.37923	7.94603	1.37691	10.5227	7.21513	6.91531	8.2881	1.63448	21.2922	21.5932	17.1871	20.0992	2.00989
aeration porosity %	before	30.95	29.34	27.64	29.31	1.35147	26.53	28.09	29.74	28.12	1.31065	26.69	25.85	23.78	25.44	1.22287	25.668	24.23	22.762	24.22	1.18639	24.47	23.11	21.72	23.1	1.12271
	after	54.975	52.09	49.265	52.11	2.33114	51.26	54.38	56.99	54.21	2.34235	54.76	51.52	49.45	51.91	2.18527	46.705	44.51	41.445	44.22	2.15715	44.82	41.79	39.93	42.18	2.01529
	increase	77.6252	77.5392	78.2381	77.7892	0.311164	93.2152	93.592	91.6274	92.7809	0.851317	105.17	99.3037	107.948	104.049	3.60332	81.9581	83.6979	82.0798	82.5764	0.793029	83.1631	80.8308	83.8398	82.5974	1.28889
Water-holding porosity %	before	47.22	44.53	41.81	44.52	1.36	37.46	39.48	42.19	39.71	1.93785	43.41	41.76	38.61	41.26	1.99123	46.49	43.96	41.4	43.95	2.078	54.62	51.08	48.74	51.48	2.41711
	after	6.25	5.91	5.72	5.96	0.095	4.35	4.59	4.86	4.6	0.208327	9.99	9.52	8.96	9.49	0.42103	17.86	18.76	18.28	18.3	0.367696	17.43	16.38	18.42	17.41	0.832947
	decrease	86.3191	86.728	86.7641	86.6128	0.201828	88.4807	88.3739	88.3876	88.416	0.0474483	76.7936	77.2031	76.9869	76.9995	0.16726	55.8454	57.3248	61.5831	58.3618	2.43227	62.2076	67.9327	68.0886	66.181	2.7363
pH	before	7.1	7.38	7.81	7.43	0.292005	7.34	7.69	7.11	7.38	0.238467	6.72	7.01	7.36	7.03	0.261661	7.02	7.33	7.67	7.34	0.265456	7.01	7.07	7.52	7.2	0.227596
	after	7.01	7.16	7.79	7.32	0.337935	7.44	7.89	7.02	7.45	0.355246	7.21	7.62	8.12	7.65	0.372111	7.05	7.46	7.93	7.48	0.359537	7.18	7.57	8.08	7.61	0.368511
	increase%	-1.26761	-2.98103	-0.256082	-1.48048	1.12469	1.3624	2.60078	-1.26582	0.948509	1.61217	7.29167	8.70185	10.3261	8.81935	1.23982	0.42735	1.77353	3.38983	1.90736	1.2111	2.42511	7.07214	7.44681	5.69444	2.28407
EC(ms·cm-1)	before	0.148	0.15	0.152	0.15	0.00163299	0.148	0.149	0.153	0.15	0.00216025	0.199	0.198	0.203	0.2	0.00216025	0.116	0.119	0.124	0.119667	0.00329983	0.117	0.119	0.124	0.12	0.00294392
	after	0.442	0.445	0.493	0.46	0.0233666	0.21	0.213	0.237	0.22	0.012083	0.231	0.241	0.248	0.24	0.00697615	0.176	0.178	0.187	0.180333	0.00478423	0.238	0.239	0.243	0.24	0.00216025
	increase%	198.649	196.667	224.342	206.667	12.6052	41.8919	42.953	54.902	46.6667	5.89882	16.0804	21.7172	22.1675	20	2.76945	51.7241	49.5798	50.8065	50.6964	0.878432	103.419	100.84	95.9677	100	3.08957

## Sheet: Table 5
group		A					B					C					D					E
		1	2	3	Average	SD	1	2	3	Average	SD	1	2	3	Average	SD	1	2	3	Average	SD	1	2	3	Average	SD
organic matters %	before	54.23	57.71	51.05	54.33	2.71985	50.43	54.21	48.06	50.9	2.53263	42.95	45.63	40.42	43	2.12727	37.02	34.76	39.23	37.0033	1.82491	61.37	65.31	57.81	61.4967	3.06317
	after	8.82	9.65	9.88	9.45	0.455265	20.38	18.93	18.11	19.14	0.938545	14.13	13.73	15.43	14.43	0.725718	9.46	10.59	9.75	9.93333	0.479189	15.68	14.87	16.74	15.7633	0.765695
	decrease	83.7359	83.2785	80.6464	82.6063	1.36145	59.5875	65.0802	62.3179	62.3969	2.2424	67.1013	69.9101	61.8258	66.4419	3.35122	74.4462	69.5339	75.1466	73.1556	2.49717	74.4501	77.2317	71.0431	74.3672	2.53078
N%	before	0.85	0.815	0.915	0.86	0.0414327	0.92	0.986	0.884	0.93	0.0422374	2.17	2.39	2.31	2.29	0.0909212	1.363	1.31	1.467	1.38	0.0652125	0.82	0.908	0.83	0.852667	0.039339
	after	0.47	0.48	0.52	0.49	0.0216025	0.482	0.538	0.51	0.51	0.0228619	0.68	0.641	0.719	0.68	0.0318434	0.69	0.615	0.645	0.65	0.0308221	0.258	0.24	0.232	0.243333	0.010873
	decrease	44.7059	41.1043	43.1694	43.0233	1.47561	47.6087	45.4361	42.3077	45.1613	2.17582	68.6636	73.1799	68.8745	70.3057	2.08109	49.3764	53.0534	56.0327	52.8986	2.72241	68.5366	73.5683	72.0482	71.4621	2.10713
P2O5%	before	0.36	0.339	0.381	0.36	0.0171464	0.548	0.596	0.535	0.559667	0.026234	0.848	0.952	0.9	0.9	0.0424578	0.57	0.572	0.628	0.59	0.0268825	0.58	0.63	0.65	0.62	0.0294392
	after	0.09	0.094	0.101	0.095	0.00454606	0.1503	0.16	0.1697	0.16	0.00792002	0.56	0.615	0.565	0.58	0.0248328	0.233	0.209	0.218	0.22	0.00989949	0.0729	0.069	0.0651	0.069	0.00318434
	decrease	75	72.2714	73.4908	73.6111	1.11604	72.573	73.1544	68.2804	71.4116	2.17359	33.9623	35.3992	37.2222	35.5556	1.33398	59.1228	63.4615	65.2866	62.7119	2.58518	87.431	89.0476	89.9846	88.871	1.05473
K2O%	before	1.42	1.416	1.574	1.47	0.0735572	1.574	1.691	1.775	1.68	0.0824257	2.022	2.11	2.258	2.13	0.097379	1.357	1.413	1.52	1.43	0.0676215	0.713	0.74	0.797	0.75	0.0350143
	after	0.564	0.58	0.627	0.590333	0.0267374	0.684	0.71	0.766	0.72	0.034215	0.618	0.672	0.6	0.63	0.0305941	0.62	0.57	0.64	0.61	0.0294392	0.43	0.404	0.456	0.43	0.0212289
	decrease	60.2817	59.0395	60.1652	59.8413	0.560114	56.5438	58.013	56.8451	57.1429	0.633622	69.4362	68.1517	73.4278	70.4225	2.2465	54.311	59.6603	57.8947	57.3427	2.2255	39.6914	45.4054	42.7854	42.6667	2.33539
Total nutrient %	before	2.63	2.57	2.87	2.69	0.129615	3.042	3.273	3.194	3.16967	0.0958622	5.04	5.452	5.468	5.32	0.198098	3.29	3.295	3.615	3.4	0.152042	2.113	2.278	2.277	2.22267	0.0775471
	after	1.124	1.154	1.248	1.17533	0.0528226	1.3163	1.408	1.4457	1.39	0.054339	1.858	1.928	1.884	1.89	0.0288906	1.543	1.394	1.503	1.48	0.0629656	0.7609	0.713	0.7531	0.742333	0.0209848
	decrease	57.2624	55.0973	56.5157	56.3073	0.897959	56.7291	56.9814	54.737	56.1468	1.00384	63.1349	64.6368	65.545	64.4737	0.993809	53.1003	57.6935	58.4232	56.4706	2.35616	63.9896	68.7006	66.9258	66.6017	1.94265

## Sheet: Table 6
Treatment	A	B	C	D	E
Survival rate %	99	99.5	100	97.5	99.5
Serial Number	A		B		C		D		E
	Ground diameter（mm)	height（cm)	Ground diameter（mm)	height（cm)	Ground diameter（mm)	height（cm)	Ground diameter（mm)	height（cm)	Ground diameter（mm)	height（cm)
1	2.6	16	3.5	20	3.6	29	3.8	21	3	29
2	2.8	17	3.9	16	3.5	29	4.1	15	3.4	16
3	3.4	21	3.3	18	3	19	3.6	24	3.9	18
4	2.5	14	3.5	15	3.2	34	3.7	19	3	32
5	2.1	16	3.9	34	4.1	35	4.5	35	3.1	21
6	2.5	15	3.9	21	3.7	25	4.1	30	3.7	20
7	3.7	20	4.6	28	2.9	19	4.4	47	3.2	11
8	3.2	19	3.5	15	3.5	23	4.8	41	3.7	20
9	2.1	16	3.8	22	4.1	24	4	38	4.1	21
10	2.3	15	3.8	17	4.6	34	3.7	17	3	18
11	3.2	24	3.8	24	2.4	30	3.5	37	4.1	22
12	3.5	25	3.7	33	4.2	22	3.5	29	4	19
13	2.5	18	4.3	21	3.8	20	4.2	33	4.4	35
14	2	15	3.4	33	3.4	20	3.2	30	4.2	33
15	3.4	13	4.2	27	4.5	45	3.7	27	3.3	15
16	2	9	4	27	4.2	30	3.2	16	3.5	22
17	3.3	30	4	26	5.5	35	3.1	22	3.4	24
18	3.3	27	4.3	27	4.5	31	3.3	21	3.6	19
19	3.5	22	4	34	3	28	4	30	3.5	26
20	3.2	44	3.3	28	3.2	26	3.9	24	3.2	22
21	2.5	17	3	28	4.7	33	4	30	3.9	20
22	2.9	15	4.1	26	4.6	32	3.6	24	2.8	20
23	2.9	21	3.9	29	5.1	40	3.8	35	3.1	18
24	3.6	25	4.2	28	3.6	38	3.6	28	2.6	17
25	3	20	4.7	51	4.6	41	4	24	2.8	27
26	3.1	23	2.7	16	3.5	30	4.2	22	3	36
27	2.6	24	4.4	29	4	17	3.8	22	4.1	25
28	2.3	16	2.2	27	4.5	40	3.3	30	2.9	17
29	3.5	19	4.2	32	4.2	54	3.7	41	2.9	18
30	2.8	22	3.2	25	3.7	34	3.9	43	4.1	29
31	2.9	19	3	27	5.3	27	3.1	42	3.7	31
32	2.7	17	3.3	28	4.4	38	4.6	49	3.3	20
33	3.5	27	3.7	29	4.4	40	4	38	3.3	21
34	2.4	15	2.6	20	3.9	22	4.4	22	2.7	15
35	3	22	4	22	3.8	31	4.2	25	2.9	18
36	3.9	21	2.8	21	3.9	32	2.9	29	3.3	31
37	3.6	18	2.9	28	3.5	22	3.1	33	3.3	20
38	2.5	18	3.5	19	3.2	24	4.1	39	3.7	23
39	2.6	20	4.3	51	4.1	20	4.1	39	3.6	21
40	3	21	2.8	19	4.1	22	4.4	41	3.4	19
41	2.4	18	3.8	31	4.3	49	3.9	23	3.1	19
42	2.6	23	4.5	38	3.6	14	2.7	16	3.5	27
43	2.7	28	3.8	31	3.9	24	3.7	44	2.8	20
44	2.5	20	3.6	32	5.5	63	4	19	3.7	23
45	3.1	20	3.6	35	3	15	3.7	33	2.6	22
46	2.9	19	3.1	26	4	29	3.7	29	3	15
47	2.6	16	2.7	24	3.4	34	3.3	18	2.5	18
48	1.9	9	3.8	21	5.3	30	4.1	44	3.3	19
49	3	16	3.6	35	4.6	31	4.1	34	3.2	26
50	2.3	22	4.3	45	4.4	39	4.2	29	3.1	26
51	2.7	17	4.1	40	4.5	21	4.6	28	2.9	15
52	2.7	16	4.4	28	4	49	3.5	33	3	24
53	3.1	23	2.7	23	5.1	34	3.6	33	3	18
54	2.4	19	4	31	4.1	33	4.2	22	2.9	21
55	2.7	13	3.3	19	5.3	30	5.1	30	1.9	11
56	3	17	3.5	22	4.2	32	3.7	25	3.1	38
57	2.7	17	4.5	39	4.6	32	4.5	22	3.4	37
58	3.1	23	3.4	23	3.9	35	4	25	3.5	25
59	3.2	40	4.6	19	4.5	59	4.3	32	3.6	20
60	2.9	30	4.3	27	5.4	34	4.4	24	2.1	18
Average	2.84833	20.0333	3.69667	27.1667	4.09333	31.3667	3.87333	29.5833	3.28167	22.1833
SD	0.459888	6.00546	0.574156	7.81487	0.69447	9.93473	0.473239	8.37116	0.497156	6.0346
group		A	B	C	D	E
total root length/cm	1	2096.4	4241.13	2325.69	2997.51	3873.94
	2	2239.95	4687.17	2225.21	3011.8	3922.9
	3	2122.02	4140.82	2011.66	2677.69	3856.12
	4	2344.25	4237.82	2099.91	2924.94	4226.88
	5	2046.31	4581.92	2147.14	2710.79	3624.99
	Average	2169.79	4377.77	2161.92	2864.55	3900.97
	SD	107.957	215.317	107.208	142.525	192.669
Root surface area/cm2	1	346.787	808.868	423.88	589.341	740.427
	2	386.408	743.113	380.507	623.913	683.308
	3	385.687	797.81	374.072	546.413	653.869
	4	386.307	706.747	394.68	629.133	696.913
	5	351.308	787.525	416.782	593.338	644.943
	Average	371.299	768.813	397.984	596.428	683.892
	SD	18.2266	38.2311	19.5556	29.6182	34.0132
Average root diameter/mm	1	0.5919	0.596925	0.62455	0.6162	0.5241
	2	0.53445	0.5915	0.54475	0.6585	0.5652
	3	0.55725	0.5574	0.56175	0.643	0.5501
	4	0.5955	0.52665	0.57535	0.7132	0.5664
	5	0.5361	0.54175	0.5933	0.6724	0.60015
	Average	0.56304	0.562845	0.57994	0.66066	0.56119
	SD	0.0263182	0.0274492	0.0274183	0.0322227	0.0247377
Root volume cm3	1	4.971	10.754	6.111	9.738	9.647
	2	5.369	10.245	5.821	10.401	9.181
	3	5.05	11.701	5.4012	9.936	9.129
	4	5.35	11.148	5.877	10.717	9.569
	5	4.748	10.458	6.279	9.259	10.382
	Average	5.0976	10.8612	5.89784	10.0102	9.5816
	SD	0.235744	0.517935	0.297896	0.509154	0.449534

## Sheet: Table 7
Group	Ground diameter	Average root diameter	height	Root volume	total root length	Root surface area	bulk density	total porosity before	total porosity after	Water-holding porosity before	Water-holding porosity after	aeration porosity before	aeration porosity after	organic matters before	organic matters after	Total nutrient before	Total nutrient after	N before	N after	P2O5 before	P2O5 after	K2O before	K2O after	total porosity decrease	Water-holding porosity decrease	aeration porosity increase	organic matters decrease	N decrease	P2O5 decrease	K2O decrease	Total nutrient decrease
A	2.8	0.56	20	5.1	2169.79	371.3	0.41	73.83	58.07	44.52	5.96	29.31	52.11	54.33	9.45	2.69	1.18	0.86	0.49	0.36	0.095	1.47	0.59	21.35	86.61	77.79	44.88	43.02	73.61	59.86	56.13
B	3.7	0.56	27.2	10.86	4377.77	768.81	0.47	67.83	58.8	39.71	4.6	28.12	54.21	50.9	19.14	3.17	1.4	0.93	0.51	0.56	0.16	1.68	0.72	13.31	88.42	92.78	31.76	45.16	71.43	57.14	55.84
C	4.1	0.58	31.4	5.9	2161.92	397.98	0.41	66.7	61.4	41.26	9.49	25.44	51.91	43	14.43	5.32	1.89	2.29	0.68	0.9	0.58	2.13	0.63	7.95	77	104.05	28.57	70.31	35.56	70.42	64.47
D	3.9	0.66	29.6	10.01	2864.55	596.43	0.42	68.17	62.52	43.95	8.3	24.22	44.22	37	9.93	3.4	1.47	1.38	0.65	0.59	0.22	1.43	0.61	8.29	81.11	82.58	27.07	52.9	62.71	57.34	56.76
E	3.3	0.56	22.2	9.58	3900.97	683.89	0.41	74.6	59.6	51.5	17.41	23.1	42.18	61.5	15.76	2.22	0.75	0.85	0.24	0.62	0.069	0.75	0.43	20.11	66.19	82.6	45.74	71.76	88.87	42.67	66.22
